# Supplementary material for: Simultaneous Single-Sample Determination of NMNAT Isozyme Activities in Mouse Tissues
Source: PLoS One. 2012 Dec 31;7(12):e53271. doi: 10.1371/journal.pone.0053271 (PMC3534050; doi:10.1371/journal.pone.0053271)
Supplement: Methods S2 — MS Excel spreadsheet used for matrix calculation. (XLSX) [file pone.0053271.s004.xlsx]

## Sheet: Matrix calculation
		RECOMBINANT mNMNATs ASSAYS FOR MATRIX CONSTRUCTION														TISSUE EXTRACT ASSAYS AND MATRIX CALCULATION
		CALCULATION FACTORS														CALCULATION FACTORS		UNKNOWN SAMPLE
				mNMNAT1	mNMNAT2	mNMNAT3
			Protein conc. (mg/mL)=>	0.0016	0.0348	0.0208											Protein conc. (mg/mL)=>	6.08
			Sample volume (uL)=>	37.5	15	47											Tissue extract volume (uL)=>	70
			Assay mixture final volume (uL)=>	400													Assay mixture final volume (uL)=>	400
			Diluition factor (HClO4/K2CO3)=>	1.81111													Diluition factor (HClO4/K2CO3)=>	1.81111
			HPLC injected volume (mL)=>	0.145													HPLC injected volume (mL)=>	0.145
			HPLC flow rate (mL/min)=>	1													HPLC flow rate (mL/min)=>	1
			NAD extinction coefficent (mM-1*cm-1) =>	18.6													NAD extinction coefficent (mM-1*cm-1) =>	18.6
			Conversion factor ("µAU*sec" to "mAU*mL") =>	1.66667e-05													Conversion factor ("µAu*sec" to "mAU*mL") =>	1.66667e-05
			Incubation time (min)	NAD peak area (µAU*sec)					activity (mU/mg) summary								Incubation time (min)	NAD area (µAU*sec)			activity (mU/mg)
				mNMNAT1	mNMNAT2	mNMNAT3			mNMNAT1	mNMNAT2	mNMNAT3						UNKNOWN SAMPLE				UNKNOWN SAMPLE
		Discrimination assay condition "B" [0.05mM MgCl2]	5	651385	903660	74690		"B"	9720.52	1550.02	68.4076					Discrimination assay condition "B" [0.05mM MgCl2]	5	87279		"B"	0.0570452
			10	1422770	2007320	165380		"C"	15396.4	10.223	241.286						10	112634		"C"	0.0531027
			15	1954155	2710980	224070		"D"	18793.8	209.529	4431.04						15	141510		"D"	0.0746475
			slope (NAD area/min)=	130277	180732	14938		"A"	27714.8	4564.25	2565.57						slope (NAD area/min)=	5423.1
			R2 value=	0.988814	0.983934	0.984934			reaction rate ratios (matrix coefficients)								R2 value=	0.998597
			mU/mg	9720.52	1550.02	68.4076											mU/mg	0.0570452
		Discrimination assay condition "C" [1.5mM ZnCl2]	5	1031735	5960	263445			(b1-c1-d1)	(b2-c2-d2)	(b3-c3-d3)					Discrimination assay condition "C" [1.5mM ZnCl2]	5	83519
			10	1863470	13920	572890		"B" / "A"	0.350734	0.339601	0.0266637						10	114239
			15	3095205	17880	790335		"C" / "A"	0.555531	0.0022398	0.0940477						15	134002
			slope (NAD area/min)=	206347	1192	52689		"D" / "A"	0.678116	0.0459065	1.72712						slope (NAD area/min)=	5048.3
			R2 value=	0.987629	0.963822	0.989939											R2 value=	0.98454
			mU/mg	15396.4	10.223	241.286			inverse matrix								mU/mg	0.0531027
		Discrimination assay condition "D" [4mM CoCl2, no DTT]	5	1259400	122155	4837980			0.00147845	1.92728	-0.10497					Discrimination assay condition "D" [4mM CoCl2, no DTT]	5	96360
			10	2818800	274310	9275960			2.94931	-1.93509	0.0598402						10	126645
			15	3778200	366465	14513940			-0.0789726	-0.70527	0.618622						15	167325
			slope (NAD area/min)=	251880	24431	967596											slope (NAD area/min)=	7096.5
			R2 value=	0.981437	0.980291	0.997727											R2 value=	0.992899
			mU/mg	18793.8	209.529	4431.04			matrix determinant (absolute value)								mU/mg	0.0746475
		Reference assay condition "A" [25mM MgCl2]	5	1857205	2660950	2801185										Reference assay condition "A" [25mM MgCl2]
			10	3378410	4921900	5902370		D=	0.303696
			15	5571615	7982850	8403555
			slope (NAD area/min)=	371441	532190	560237										MATRIX CALCULATED VALUES	mU/mg	0.0945923	mNMNAT1
			R2 value=	0.989207	0.992524	0.996191											mU/mg	0.0699524	mNMNAT2
			mU/mg	27714.8	4564.25	2565.57											mU/mg	0.00422192	mNMNAT3
